# Supplementary material for: Evaluating the Capability of Epipremnum aureum and Its Associated Phylloplane Microbiome to Capture Indoor Particulate Matter Bound Lead
Source: Plants (Basel). 2025 Sep 23;14(19):2956. doi: 10.3390/plants14192956 (PMC12525747; doi:10.3390/plants14192956)
Supplement: Supplementary file 1 [file plants-14-02956-s001.zip]

Archive with 1 entries (1 files):
- plants-3874152-supplementary.pdf
